# Supplementary material for: Effects of 1H-1,2,3-Triazole Derivatives of 3-O-Acetyl-11-Keto-Beta-Boswellic Acid from Boswellia sacra Resin on T-Cell Proliferation and Activation
Source: Pharmaceuticals (Basel). 2024 Dec 8;17(12):1650. doi: 10.3390/ph17121650 (PMC11728835; doi:10.3390/ph17121650)
Supplement: Supplementary file 1 [file pharmaceuticals-17-01650-s001.zip]

Archive with 2 entries (2 files):
- NMR supplementary data.pdf
- Supplementary Figures.pdf
